# Supplementary material for: HIV-1 exploits LBPA-dependent intraepithelial trafficking for productive infection of human intestinal mucosa
Source: PLoS Pathog. 2024 Dec 27;20(12):e1012714. doi: 10.1371/journal.ppat.1012714 (PMC11676502; doi:10.1371/journal.ppat.1012714)
Supplement: S1 Data — (XLSX) [file ppat.1012714.s006.xlsx]

## Sheet: Fig 4
Donor	Condition	IE culture	IEDC culture
Gut donor 1	NI	225834
Gut donor 2	NI	239399
Gut donor 3	NI	170560
Gut donor 4	NI	184821
Gut donor 5	NI	169130
Gut donor 1	NL4.3BaL	360962	1290716
Gut donor 2	NL4.3BaL	338197	1383198
Gut donor 3	NL4.3BaL	674881	856920
Gut donor 4	NL4.3BaL	334857	2034626
Gut donor 5	NL4.3BaL	178449	307053
Gut donor 1	NL4.3	244376	2312431
Gut donor 3	NL4.3	457405	1616858
Gut donor 4	NL4.3	240770	279166
Gut donor 5	NL4.3	169023	212080
Gut donor 1	CHO58	473268	2997396
Gut donor 2	CHO58	1694370	1.13761e+07
Gut donor 3	CHO58	2581282	4213017
Gut donor 4	CHO58	311451	1768404
Gut donor 5	CHO58	166767	218271
Gut donor 1	THRO	227783	4975511
Gut donor 2	THRO	342922	666323
Gut donor 3	THRO	1107404	12462579
Gut donor 4	THRO	785245	2002952
Gut donor 5	THRO	169059	738323

## Sheet: Fig 7C
Donor	untreated	anti-LPBA
Gut donor 5	5.12	3.96
Gut donor 6	13.1	7.18
Gut donor 7	11.5	7.54
Gut donor 8	8.57	6.57
Gut donor 4	9.71	1.72
